# Supplementary material for: A Predictive Model for Severe COVID-19 in the Medicare Population: A Tool for Prioritizing Primary and Booster COVID-19 Vaccination
Source: Biology (Basel). 2021 Nov 15;10(11):1185. doi: 10.3390/biology10111185 (PMC8614832; doi:10.3390/biology10111185)
Supplement: Supplementary file 1 [file biology-10-01185-s001.zip]

Archive with 1 entries (1 files):
- biology-1432960-supplementary.pdf
